# Supplementary material for: Preoperative Patient Guidance and Education in Aesthetic Breast Plastic Surgery: A Novel Proposed Application of Artificial Intelligence Large Language Models
Source: Aesthet Surg J Open Forum. 2024 Aug 13;6:ojae062. doi: 10.1093/asjof/ojae062 (PMC11385898; doi:10.1093/asjof/ojae062)
Supplement: ojae062_Supplementary_Data [file ojae062_supplementary_data.zip]

Archive with 3 entries (3 files):
- Appendix A.pdf
- Appendix B.pdf
- Appendix C.pdf
